# Supplementary material for: Characterization of the Zoarces viviparus liver transcriptome using massively parallel pyrosequencing
Source: BMC Genomics. 2009 Jul 31;10:345. doi: 10.1186/1471-2164-10-345 (PMC2725146; doi:10.1186/1471-2164-10-345)
Supplement: Additional file 4 — Details regarding sampling of Z. viviparus along the Swedish west coast. [file 1471-2164-10-345-S4.xls]

## Sheet: Blad1
Latitud	Longitud	SAMPLING OF WILD FISH	2005						2006						2007
			April			November			June			November			April
			sex	size	liver size	sex		liver size	sex		liver size	sex		liver size	sex		liver size
57 41.83	11 39.95	Hönö							female	99,4g	2,91g
									male		0,62g
58 34.39	11 12.80	Fjällbacka	female	39,1g	1,15g	female		0,48g				female		0,45g	female	80,3g	0,66g
58 38.30	11 15.10					male	49,1g	0,70g				male	48,7g	0,87g	male	52,5g	1,19g
57 38.80	11 45.50	Göteborg harbour	female	60,1g	0,69g							female		0,44g	female	54,0g	1,81g
												male	38,5g	0,46g	male	53,0g	1,61g
58 05.80	11 49.20	Stenungssund										female		0,50g
												male	43.8	1,26g
58 21.10	11 24.80	Brofjorden										female		0,71g
												male	65,0g	0,95g
		EXPOSURE STUDY	2007
			April
			sex	size
		Metyltestosterone	female	36,4g
			male	39,1g
		Progesterone
			male	41,0g
		Ethinylestradiol	female	35,3g
			male	43,7g
		Copper	female	37,8g
			male	43,3g
		Cadmium	female	37,5g
			male	40,9g
		Paraquat	female	47,7g
			male	45,9g
		beta-naphthoflavone	female	47,6g
			male	55,6g
